# Supplementary material for: SPATA18 Expression Predicts Favorable Clinical Outcome in Colorectal Cancer
Source: Int J Mol Sci. 2022 Mar 2;23(5):2753. doi: 10.3390/ijms23052753 (PMC8910917; doi:10.3390/ijms23052753)
Supplement: Supplementary file 1 [file ijms-23-02753-s001.zip]

Archive with 1 entries (1 files):
- ijms-1613637-supplementary.pdf
